# Supplementary material for: Rape Straw Supported FeS Nanoparticles with Encapsulated Structure as Peroxymonosulfate and Hydrogen Peroxide Activators for Enhanced Oxytetracycline Degradation
Source: Molecules. 2023 Mar 19;28(6):2771. doi: 10.3390/molecules28062771 (PMC10053016; doi:10.3390/molecules28062771)
Supplement: Supplementary file 1 [file molecules-28-02771-s001.zip]

Archive with 1 entries (1 files):
- molecules-2282634-supplementary.pdf
